# Supplementary material for: Soil Microbial Fuel Cell Based Self-Powered Cathodic Biosensor for Sensitive Detection of Heavy Metals
Source: Biosensors (Basel). 2023 Jan 15;13(1):145. doi: 10.3390/bios13010145 (PMC9855947; doi:10.3390/bios13010145)
Supplement: Supplementary file 1 [file biosensors-13-00145-s001.zip]

Archive with 1 entries (1 files):
- biosensors-2111514-supplementary.pdf
